# Supplementary material for: Improvement of Poly(lactic acid)-Poly(hydroxy butyrate) Blend Properties for Use in Food Packaging: Processing, Structure Relationships
Source: Polymers (Basel). 2022 Nov 24;14(23):5104. doi: 10.3390/polym14235104 (PMC9736990; doi:10.3390/polym14235104)
Supplement: Supplementary file 1 [file polymers-14-05104-s001.zip]

Archive with 1 entries (1 files):
- polymers-2016273-supplementary.pdf
